# Supplementary material for: Nutritional Assessments by Bioimpedance Technique in Dialysis Patients
Source: Nutrients. 2023 Dec 20;16(1):15. doi: 10.3390/nu16010015 (PMC10780416; doi:10.3390/nu16010015)
Supplement: Supplementary file 1 [file nutrients-16-00015-s001.zip]

Archive with 1 entries (1 files):
- nutrients-2705195-supplementary.pdf
